# Supplementary material for: Morphine suppresses the immune function of lung cancer by up-regulating MAEL expression
Source: BMC Pharmacol Toxicol. 2022 Dec 7;23:92. doi: 10.1186/s40360-022-00632-z (PMC9730686; doi:10.1186/s40360-022-00632-z)
Supplement: Supplementary file 1 — Additional file 1. [file 40360_2022_632_MOESM1_ESM.zip]

Archive with 4 entries (4 files):
- Western blot original  images of Figure 1B.pdf
- Western blot original  images of Figure 2F.pdf
- Western blot original  images of Figure 2H.pdf
- Western blot original  images of Figure 4G.pdf
